# Supplementary material for: Energy Metabolism Disturbances in Cell Models of PARK2 CNV Carriers with ADHD
Source: J Clin Med. 2020 Dec 18;9(12):4092. doi: 10.3390/jcm9124092 (PMC7766864; doi:10.3390/jcm9124092)
Supplement: Supplementary file 1 [file jcm-09-04092-s001.zip]

Archive with 4 entries (3 files):
- jcm-991097-supplementary/
- jcm-991097-supplementary/jcm-991097-Supplemental Figures.docx
- jcm-991097-supplementary/jcm-991097-Supplemental Material 1.docx
- jcm-991097-supplementary/jcm-991097-Supplemental Tables.docx
